# Supplementary material for: Supraglottic squamous cell carcinomas have distinctive clinical features and prognosis based on subregion
Source: PLoS One. 2017 Nov 20;12(11):e0188322. doi: 10.1371/journal.pone.0188322 (PMC5695779; doi:10.1371/journal.pone.0188322)
Supplement: S1 Dataset — (XLSX) [file pone.0188322.s001.xlsx]

## Sheet: Sheet1
Case Number Brief	Sex	Age	Subtype	HPV status	Differentiation	T Stage	N Stage	Lymph node metastasis	M Stage	Stage	Treatment modality	Surgical type	Radiotherapy	Local-regional Recurrence	Time to Local-regional Recurrence	Overall Survival status	Disease Specific Survival status	Survival Time
HPV-SUBTYPE 21	1	1	1	0	2	4	1	1	0	4	1	1	2	1	65.8333	1	1	76.5
HPV-SUBTYPE 17	1	0	1	0	1	2	2	1	0	4	1	2	2	1	9.9	1	1	13.1
HPV-SUBTYPE 16	1	0	1	0	1	3	2	1	0	4	2	2	1	1	9.8	1	1	14.7667
HPV-SUBTYPE 26	2	1	1	0	1	2	1	1	0	3	2	2	1	1	54.2	1	1	59.8667
HPV-SUBTYPE 27	1	0	1	0	1	2	0	0	0	2	2	2	1	1	114.167	1	1	116.733
HPV-SUBTYPE 23	2	1	1	1	1	2	0	0	0	2	1	2	2	0	189.357	0	0	189.09
HPV-SUBTYPE 11	1	1	1	0	1	1	0	0	0	1	2	2	1	0	204.822	0	0	204.355
HPV-SUBTYPE 22	1	0	1	0	2	1	0	0	0	1	1	2	2	0	132.567	1	1	132.267
HPV-SUBTYPE 07	1	0	1	1	2	2	0	0	0	2	1	2	2	0	152.39	0	0	158.99
HPV-SUBTYPE 01	1	1	1	0	3	2	0	0	0	2	1	2	2	1	44.6333	0	0	101.356
HPV-SUBTYPE 08	1	1	1	0	3	3	1	1	0	3	2	2	1	0	159.716	0	0	159.583
HPV-SUBTYPE 09	1	1	1	0	3	3	0	0	0	3	2	2	1	0	165.349	0	0	164.982
HPV-SUBTYPE 10	1	0	1	0	3	2	2	1	0	4	1	2	2	0	175.61	0	0	175.477
HPV-SUBTYPE 03	1	0	1	1	1	3	1	1	0	3	1	4	2	0	113.919	0	0	120.852
HPV-SUBTYPE 14	1	1	1	0	2	3	0	0	0	3	1	4	2	1	8.4	1	1	15.4667
HPV-SUBTYPE 20	1	1	1	0	1	3	2	1	0	4	1	5	2	1	29.3667	1	1	55.6333
HPV-SUBTYPE 06	1	0	1	1	1	2	0	0	0	2	1	5	2	0	145.914	0	0	145.648
HPV-SUBTYPE 12	1	1	1	0	1	3	0	0	0	3	1	5	2	0	224.382	0	0	224.382
HPV-SUBTYPE 15	1	0	1	0	2	4	2	1	0	4	1	5	2	1	8.46667	1	1	12.2667
HPV-SUBTYPE 18	1	1	1	0	2	3	2	1	0	4	2	5	1	1	12.6	1	1	29.5667
HPV-SUBTYPE 19	1	1	1	0	2	3	2	1	0	4	2	5	1	1	15.6333	1	1	66.9333
HPV-SUBTYPE 02	1	1	1	0	2	3	0	0	0	3	1	5	2	0	82.0806	0	0	81.9472
HPV-SUBTYPE 04	1	1	1	0	2	3	1	1	0	3	1	5	1	0	138.182	0	0	137.582
HPV-SUBTYPE 13	1	1	1	0	3	3	0	0	0	3	1	5	2	1	3.13333	1	1	6.83333
HPV-SUBTYPE 25	1	1	1	0	3	4	2	1	0	4	1	5	2	1	7.7	1	1	16.8667
HPV-SUBTYPE 05	1	0	1	0	3	2	1	1	0	3	1	5	2	0	143.49	0	0	143.157
HPV-SUBTYPE 24	1	1	1	0	3	3	0	0	0	3	2	5	1	0	150.8	1	0	150.533
HPV-SUBTYPE 43	1	0	2	0	1	2	0	0	0	2	2	1	1	1	78.7667	1	1	86.0667
HPV-SUBTYPE 49	1	0	2	1	2	2	0	0	0	2	2	1	1	1	21.9	1	1	25.9333
HPV-SUBTYPE 50	1	0	2	0	2	2	0	0	0	2	2	1	1	1	74.7	1	1	86.7333
HPV-SUBTYPE 38	1	1	2	0	2	2	0	0	0	2	1	2	2	1	15.1	1	0	129.033
HPV-SUBTYPE 30	1	0	2	0	1	3	0	0	0	3	2	3	1	0	142.855	0	0	142.755
HPV-SUBTYPE 37	2	1	2	0	2	2	2	1	0	4	2	3	1	0	103.1	0	0	102.933
HPV-SUBTYPE 48	1	1	2	0	2	4	2	1	0	4	2	3	1	0	146.733	1	0	146.467
HPV-SUBTYPE 33	1	0	2	1	2	2	0	0	0	2	1	3	2	0	151.457	0	0	151.191
HPV-SUBTYPE 46	1	1	2	0	2	2	0	0	0	2	2	3	1	0	156.646	0	0	156.513
HPV-SUBTYPE 28	1	1	2	0	2	2	0	0	0	2	1	3	2	1	85.7	0	0	159.148
HPV-SUBTYPE 35	1	0	2	0	3	2	0	0	0	2	2	3	1	0	184.055	0	0	183.889
HPV-SUBTYPE 29	1	1	2	1	1	3	0	0	0	3	1	5	2	0	92.4813	0	0	91.9146
HPV-SUBTYPE 39	1	0	2	0	1	3	2	1	0	4	2	5	1	0	95.2	1	0	94.6
HPV-SUBTYPE 44	1	0	2	0	1	3	0	0	0	3	1	5	2	1	119.533	1	1	127.633
HPV-SUBTYPE 31	1	1	2	0	1	3	0	0	0	3	1	5	2	0	147.747	0	0	147.48
HPV-SUBTYPE 32	1	0	2	0	1	3	0	0	0	3	1	5	2	1	150.724	0	0	150.457
HPV-SUBTYPE 34	1	0	2	1	1	2	1	1	0	3	1	5	2	0	163.19	0	0	162.99
HPV-SUBTYPE 47	1	0	2	0	1	4	1	1	0	4	2	5	1	0	170.983	0	0	170.849
HPV-SUBTYPE 40	1	0	2	0	2	3	0	0	0	3	2	5	1	1	11.1667	1	1	17.0667
HPV-SUBTYPE 42	1	1	2	0	2	3	0	0	0	3	1	5	2	1	19.3	1	1	25.2667
HPV-SUBTYPE 45	1	1	2	0	2	4	0	0	0	4	1	5	2	0	121.033	1	1	120.533
HPV-SUBTYPE 41	1	0	2	0	3	2	2	1	0	4	2	5	1	1	12.2	1	1	19.5
HPV-SUBTYPE 36	1	0	2	0	3	3	2	1	0	4	1	5	2	1	216.548	0	0	216.314
HPV-SUBTYPE 69	1	1	3	0	2	3	0	0	0	3	2	1	1	1	85.5	1	1	91.4
HPV-SUBTYPE 73	1	0	3	0	1	1	0	0	0	1	1	2	2	0	143.58	0	0	143.414
HPV-SUBTYPE 62	1	0	3	0	2	2	0	0	0	2	2	2	1	1	27.9	1	1	28.6333
HPV-SUBTYPE 70	1	0	3	1	2	2	0	0	0	2	1	2	2	1	111.7	1	1	116.533
HPV-SUBTYPE 59	1	1	3	0	3	3	0	0	0	3	1	2	2	1	7.43333	1	1	14.2333
HPV-SUBTYPE 53	1	0	3	0	3	3	0	0	0	3	2	2	1	0	174.216	0	0	170.416
HPV-SUBTYPE 55	1	1	3	0	1	3	1	1	0	3	1	5	2	1	0	1	1	4.63333
HPV-SUBTYPE 63	1	1	3	0	1	4	0	0	0	4	1	5	2	1	28.7333	1	1	30.3
HPV-SUBTYPE 51	1	0	3	0	1	4	1	1	0	4	1	5	2	1	92.6	0	0	30.4453
HPV-SUBTYPE 64	1	0	3	0	1	2	1	1	0	3	1	5	2	1	29.8667	1	1	35.5333
HPV-SUBTYPE 68	1	1	3	0	1	4	0	0	0	4	1	5	2	1	63.8333	1	1	67.6333
HPV-SUBTYPE 56	2	1	3	1	2	2	0	0	0	2	1	5	2	1	1	1	1	8.06667
HPV-SUBTYPE 75	1	0	3	1	2	3	0	0	0	3	2	5	1	1	9.6	1	1	24.2333
HPV-SUBTYPE 61	1	1	3	1	2	4	2	1	0	4	1	5	2	1	24.6667	1	1	30.3
HPV-SUBTYPE 65	1	1	3	0	2	3	0	0	0	3	1	5	2	1	30	1	1	34.8667
HPV-SUBTYPE 67	1	0	3	0	2	2	1	1	0	3	1	5	2	1	32.3667	1	1	44.3
HPV-SUBTYPE 77	1	0	3	1	2	4	0	0	0	4	2	5	1	1	39.8667	1	1	47.7
HPV-SUBTYPE 58	1	1	3	0	2	3	0	0	0	3	1	5	2	1	6.46667	1	1	91.5667
HPV-SUBTYPE 54	1	0	3	0	2	3	1	1	0	3	1	5	2	0	100.7	1	0	100.333
HPV-SUBTYPE 74	1	1	3	1	2	3	0	0	0	3	1	5	2	0	105.033	1	0	104.733
HPV-SUBTYPE 52	1	0	3	0	2	3	0	0	0	3	1	5	2	0	134.823	0	0	134.656
HPV-SUBTYPE 72	1	1	3	0	2	3	0	0	0	3	2	5	1	1	4.4	0	0	164.812
HPV-SUBTYPE 57	1	0	3	0	3	4	2	1	0	4	2	5	1	1	5.5	1	1	9.46667
HPV-SUBTYPE 60	1	0	3	0	3	2	2	1	0	4	2	5	1	1	7.8	1	1	17.7
HPV-SUBTYPE 76	1	1	3	0	3	4	0	0	0	4	2	5	1	1	31.1	1	1	36.2333
HPV-SUBTYPE 66	1	1	3	1	3	4	1	1	0	4	1	5	2	1	31.4667	1	1	36.5
HPV-SUBTYPE 71	1	0	3	0	3	4	2	1	0	4	3	5	2	1	120.033	1	1	124.6
HPV-SUBTYPE 109	2	1	4	0	2	2	0	0	0	2	2	1	1	0	238.613	0	0	238.347
HPV-SUBTYPE 102	1	1	4	0	1	3	0	0	0	3	1	3	2	1	30.1	1	1	54.3333
HPV-SUBTYPE 107	1	1	4	0	1	1	0	0	0	1	2	3	1	0	160.548	0	0	97.8475
HPV-SUBTYPE 79	1	1	4	0	1	2	0	0	0	2	1	3	2	0	131.379	0	0	131.179
HPV-SUBTYPE 90	1	0	4	0	2	3	0	0	0	3	3	3	2	1	2.63333	1	1	13.2667
HPV-SUBTYPE 94	1	1	4	0	2	3	1	1	0	3	2	3	1	1	10.2667	1	1	15.0667
HPV-SUBTYPE 110	1	0	4	1	2	3	2	1	0	4	2	3	1	1	12.6	1	1	31.5333
HPV-SUBTYPE 86	1	1	4	0	2	2	0	0	0	2	2	3	1	0	46.3333	1	0	46.0667
HPV-SUBTYPE 111	1	0	4	0	2	3	0	0	0	3	2	3	1	1	29.1333	1	1	65.0333
HPV-SUBTYPE 80	1	1	4	0	2	2	0	0	0	2	1	3	2	0	138.915	0	0	138.615
HPV-SUBTYPE 82	1	1	4	0	2	2	0	0	0	2	2	3	1	0	151.891	0	0	151.691
HPV-SUBTYPE 101	1	1	4	0	3	2	0	0	0	2	2	3	1	1	24.4667	1	1	57.1667
HPV-SUBTYPE 91	1	0	4	0	1	4	2	1	0	4	1	5	2	1	6.86667	1	1	13.4
HPV-SUBTYPE 95	1	0	4	0	1	4	0	0	0	4	1	5	2	1	10.8667	1	1	14.2333
HPV-SUBTYPE 92	1	1	4	0	1	4	0	0	0	4	1	5	2	1	7.23333	1	1	15.8667
HPV-SUBTYPE 99	1	1	4	0	1	3	0	0	0	3	2	5	1	1	19.2333	1	1	31.7667
HPV-SUBTYPE 93	1	1	4	0	1	3	2	1	0	4	1	5	2	1	7.93333	1	1	51.9667
HPV-SUBTYPE 100	1	1	4	0	1	3	0	0	0	3	3	5	2	1	19.8333	1	1	55.0667
HPV-SUBTYPE 88	1	1	4	0	1	2	0	0	0	2	2	5	2	1	4.93333	1	0	112.267
HPV-SUBTYPE 78	1	0	4	0	1	4	0	0	0	4	1	5	2	0	121.09	0	0	120.823
HPV-SUBTYPE 105	1	1	4	0	1	2	0	0	0	2	1	5	2	0	146.1	1	1	145.867
HPV-SUBTYPE 89	1	1	4	0	2	3	0	0	0	3	1	5	2	1	0	1	1	0.533333
HPV-SUBTYPE 96	1	1	4	0	2	4	0	0	0	4	1	5	2	1	14.6333	1	1	19.2333
HPV-SUBTYPE 98	1	0	4	0	2	4	0	0	0	4	1	5	2	1	16.6	1	1	36.2
HPV-SUBTYPE 103	1	1	4	0	2	4	0	0	0	4	1	5	2	1	33.1333	1	1	39.1
HPV-SUBTYPE 87	1	0	4	0	2	3	0	0	0	3	1	5	2	1	4.36667	1	0	49.3333
HPV-SUBTYPE 81	1	1	4	0	2	3	0	0	0	3	1	5	2	0	146.958	0	0	146.658
HPV-SUBTYPE 106	1	0	4	0	2	3	0	0	0	3	1	5	2	1	3.26667	0	0	152.557
HPV-SUBTYPE 83	1	0	4	0	2	3	1	1	0	3	2	5	1	0	174.882	0	0	174.615
HPV-SUBTYPE 84	1	1	4	0	2	4	0	0	0	4	1	5	2	0	191.446	0	0	191.18
HPV-SUBTYPE 108	1	0	4	0	2	2	0	0	0	2	2	5	1	0	218.983	0	0	218.716
HPV-SUBTYPE 85	1	0	4	0	2	2	0	0	0	2	2	5	1	0	228.248	0	0	227.848
HPV-SUBTYPE 97	1	1	4	0	3	2	0	0	0	2	1	5	2	1	16.5	1	1	18.2333
HPV-SUBTYPE 104	1	1	4	0	3	4	2	1	0	4	1	5	2	1	40.1333	1	1	47.7667
